# Supplementary material for: Unveiling potential diagnostic biomarkers for rheumatoid arthritis through integrated gene expression analysis
Source: Front Immunol. 2026 Feb 24;17:1645257. doi: 10.3389/fimmu.2026.1645257 (PMC12971669; doi:10.3389/fimmu.2026.1645257)
Supplement: Supplementary file 1 [file SupplementaryFile1.xlsx]

## Sheet: Supplementary Table 1
Table 1. Demographic details of the Clinical Specimens
Group	Sample ID	Age (years)	Gender	BMI (kg/m²)	Clinical Features	Exclusion Criteria	ESR level（mm/h）	CRP level（mg/L）
RA	RA1	68	Male	25.3	Patients with with RA underwent total knee replacement surgery.	Other autoimmune diseases or infections	38	24.5
RA	RA2	66	Female	29.7	Patients with with RA underwent total knee replacement surgery.	Other autoimmune diseases or infections	52	28
RA	RA3	61	Female	25.1	Patients with with RA underwent total knee replacement surgery.	Other autoimmune diseases or infections	44	20.6
RA	RA4	67	Male	25.2	Patients with with RA underwent total knee replacement surgery.	Other autoimmune diseases or infections	61	42.3
RA	RA5	65	Male	27.8	Patients with with RA underwent total knee replacement surgery.	Other autoimmune diseases or infections	33	12.1
RA	RA6	59	Female	24.9	Patients with with RA underwent total knee replacement surgery.	Other autoimmune diseases or infections	75	65.4
RA	RA7	60	Male	25.5	Patients with with RA underwent total knee replacement surgery.	Other autoimmune diseases or infections	47	24.8
RA	RA8	64	Female	26.2	Patients with with RA underwent total knee replacement surgery.	Other autoimmune diseases or infections	58	36.7
RA	RA9	63	Male	25.1	Patients with with RA underwent total knee replacement surgery.	Other autoimmune diseases or infections	40	18.9
TC	TC1	31	Male	27.8	Patients with knee joint injuries who underwent arthroscopic surgery	Inflammatory joint disease or infection	7	2.8
TC	TC2	49	Female	25.8	Patients with knee joint injuries who underwent arthroscopic surgery	No corticosteroid use, no trauma	10	5.6
TC	TC3	35	Male	26.5	Patients with knee joint injuries who underwent arthroscopic surgery	Inflammatory joint disease or infection	12	7.9
TC	TC4	22	Male	27.2	Patients with knee joint injuries who underwent arthroscopic surgery	Inflammatory joint disease or infection	9	3.4
TC	TC5	30	Female	26.2	Patients with knee joint injuries who underwent arthroscopic surgery	No corticosteroid use, no trauma	16	10.5
TC	TC6	58	Male	26.7	Patients with knee joint injuries who underwent arthroscopic surgery	Inflammatory joint disease or infection	20	14.2
TC	TC7	44	Female	26.3	Patients with knee joint injuries who underwent arthroscopic surgery	Inflammatory joint disease or infection	14	6.3
TC	TC8	56	Female	23.8	Patients with knee joint injuries who underwent arthroscopic surgery	Inflammatory joint disease or infection	22	18
TC	TC9	48	Male	26.2	Patients with knee joint injuries who underwent arthroscopic surgery	Inflammatory joint disease or infection	11	4.7

## Sheet: Supplementary Table 2
Table 2. SVM-RFE analysis results
	"FeatureName"	"FeatureID"	"AvgRank"
1	"FKBP5"	79	6
2	"MREG"	171	6.5
3	"KRTAP5-8"	141	12.4
4	"EBF2"	71	13
5	"PCDH9"	185	15.3
6	"GABARAPL1"	84	15.6
7	"SEL1L3"	224	16.3
8	"VOPP1"	265	16.3
9	"IGHM"	107	18.2
10	"SNX10"	239	19.5
11	"IL1R1"	118	20.1
12	"RYR1"	221	20.1
13	"AIM2"	5	21.9
14	"SLC19A2"	236	22
15	"NEFM"	178	22.5
16	"SFRP1"	227	27.7
17	"SLC16A7"	235	27.7
18	"LTB"	156	28.1
19	"UBASH3A"	263	29.1
20	"FLT3LG"	80	30.8
21	"TPD52"	254	33.4
22	"PVRIG"	208	37
23	"MAPK8"	165	37.4
24	"KCNF1"	131	37.5
25	"FNDC4"	81	37.9
26	"IL15"	117	39
27	"DDR2"	66	40.2
28	"CD3G"	39	40.5
29	"GJB1"	87	40.7
30	"PPAP2B"	197	40.9
31	"MAFK"	162	41
32	"IL1RL2"	119	41.6
33	"PLCG2"	195	41.6
34	"IGKC"	110	42.7
35	"CAMTA1"	21	42.9
36	"AKR1B10"	6	44.6
37	"PSMB9"	204	45.9
38	"MAP4K1"	164	46.3
39	"CXCL13"	59	47.4
40	"SLAMF8"	234	48
41	"CCL25"	26	50.3
42	"MATK"	167	50.3
43	"CD3D"	37	52.8
44	"PCDHGC3"	186	54.2
45	"KCNN3"	132	54.4
46	"PDCD1LG2"	187	56.9
47	"BTN3A3"	19	57.1
48	"SIRPG"	230	57.8
49	"IGLJ3"	112	58.2
50	"IGLL5"	114	58.7
51	"CXCL10"	57	59.4
52	"RTP4"	220	59.9
53	"CD79A"	45	60
54	"AKT2"	7	67.1
55	"CD48"	41	67.3
56	"RAD51"	210	68.6
57	"IGK"	109	69.5
58	"RRM2"	218	71.5
59	"GIMAP4"	86	73.4
60	"CD2"	33	74.9
61	"IGLL3P"	113	75.3
62	"NDC80"	177	79.8
63	"CENPM"	50	80.4
64	"IGLC1"	111	81.2
65	"BTN3A2"	18	81.9
66	"KIF18A"	135	81.9
67	"MELK"	169	82.4
68	"CXCL9"	60	82.8
69	"LAP3"	145	83.1
70	"ADAMDEC1"	3	83.4
71	"ZNRF4"	273	83.5
72	"ITK"	129	84.1
73	"PAX5"	183	84.5
74	"UNC5C"	264	85.1
75	"LCP1"	148	86
76	"TDO2"	245	86.7
77	"RHOH"	216	87.7
78	"CYP4F12"	64	88.7
79	"MCM5"	168	88.9
80	"TNFRSF17"	248	89.1
81	"SDC1"	222	89.3
82	"LAMP5"	144	90
83	"IGFBP5"	104	90.7
84	"CCNT1"	28	90.8
85	"RTN1"	219	90.9
86	"IGLV1-44"	115	92.5
87	"CXCL11"	58	93.9
88	"KIF11"	134	94.1
89	"LTBP4"	157	94.6
90	"BHLHE41"	15	95
91	"FAM46C"	76	95
92	"IGHG1"	106	95.8
93	"NFE2L3"	179	95.8
94	"CCR7"	31	96.4
95	"CEP55"	51	96.4
96	"CD7"	43	96.6
97	"CCDC88C"	22	98.3
98	"PBK"	184	98.3
99	"MANEA"	163	98.4
100	"GUCA1B"	90	99.1
101	"CYFIP2"	63	99.5
102	"CD40LG"	40	100.4
103	"TNFSF11"	250	100.7
104	"KRT32"	140	101.9
105	"GPR171"	88	104.3
106	"KLRB1"	138	104.5
107	"BLNK"	17	105.6
108	"IFI27"	103	106.2
109	"SGCA"	228	106.6
110	"FKBP11"	78	107.1
111	"SIT1"	231	109
112	"CCL19"	24	110.3
113	"GVINP1"	92	111.6
114	"CD247"	34	112.5
115	"KIAA0125"	133	112.5
116	"APBA2"	8	113.3
117	"ATP2A3"	12	114.7
118	"PTPRCAP"	206	117.5
119	"LAMP3"	143	120.2
120	"FAH"	74	121.9
121	"SERPINA3"	226	122.2
122	"CD96"	48	122.8
123	"STAP1"	242	122.8
124	"IL7R"	123	123.3
125	"WDR60"	267	124.2
126	"PENK"	190	124.7
127	"RBFADN"	214	125
128	"P2RX5"	181	125.9
129	"IGJ"	108	126.9
130	"PRF1"	199	126.9
131	"EGFR"	72	128
132	"CD38"	36	128.4
133	"LAX1"	146	128.8
134	"ZBED2"	272	131.3
135	"ADCY2"	4	134.4
136	"PNOC"	196	135.3
137	"LOC100293211"	151	135.8
138	"ERAP2"	73	137.9
139	"GBP1"	85	138.4
140	"MYBL1"	174	138.9
141	"RPL23AP53"	217	139
142	"CD19"	32	140.8
143	"CST1"	55	142.1
144	"N6AMT1"	176	142.8
145	"PDE6A"	188	144.4
146	"CYAT1"	62	147.1
147	"MAFF"	161	147.4
148	"RAC2"	209	149.2
149	"LOC101930405"	153	149.8
150	"GZMH"	95	150.6
151	"RARRES3"	212	153.4
152	"GZMK"	96	154.2
153	"TRAF3IP3"	257	154.7
154	"BIRC3"	16	154.8
155	"RASGRP1"	213	154.9
156	"LY9"	159	155.2
157	"CD3E"	38	156.8
158	"TRDV3"	260	157
159	"BANK1"	13	157.6
160	"MMP9"	170	157.8
161	"CR2"	54	157.9
162	"LGALS2"	150	158.4
163	"SLAMF1"	232	160.7
164	"PTPN7"	205	162.3
165	"GPR18"	89	163
166	"LCK"	147	165.4
167	"RETN"	215	166
168	"CD8A"	47	166.3
169	"HLA-DOB"	98	167.4
170	"MAD2L1"	160	167.9
171	"STAT1"	243	168.4
172	"CDC20"	49	171.3
173	"PDK1"	189	173.7
174	"CXCR6"	61	174.1
175	"SLC47A1"	238	175.3
176	"FZD2"	83	176.5
177	"ADAM28"	2	176.7
178	"CTSC"	56	177.5
179	"HLA-DRB6"	101	178.2
180	"IRF2BP1"	124	179.2
181	"XCL1"	270	181.3
182	"GZMB"	94	181.9
183	"ITM2C"	130	182.3
184	"MAST1"	166	182.3
185	"CD27"	35	182.7
186	"EAF2"	70	184.3
187	"KIF20A"	136	184.8
188	"TOP2A"	252	185.6
189	"CCR6"	30	185.9
190	"IL21R"	120	186.4
191	"WNT5A"	269	186.9
192	"GUSBP11"	91	188.2
193	"MSX2"	173	188.4
194	"LY75"	158	188.5
195	"PSMB8"	203	189.4
196	"IL32"	122	189.8
197	"KIF23"	137	190.4
198	"TRBC1"	259	191.4
199	"SLC39A8"	237	192.2
200	"FCGBP"	77	192.8
201	"RAD51AP1"	211	194.8
202	"WISP3"	268	194.9
203	"VPREB3"	266	195.3
204	"LAG3"	142	195.6
205	"SPAG4"	240	195.7
206	"PIM2"	192	197.7
207	"ASPM"	11	199.1
208	"CD72"	44	199.5
209	"TRAC"	256	199.5
210	"ST8SIA1"	241	199.6
211	"TAP1"	244	200
212	"TOX"	253	200.7
213	"P2RY10"	182	202.4
214	"C14orf105"	20	202.5
215	"LEF1"	149	202.6
216	"DLGAP5"	67	203.2
217	"SH2D1A"	229	203.6
218	"CORO1A"	53	204.3
219	"KMO"	139	204.9
220	"TYMS"	262	205
221	"MZB1"	175	205.6
222	"DAZL"	65	206.8
223	"DTL"	68	208
224	"NKG7"	180	209
225	"MS4A1"	172	214.2
226	"IGLV6-57"	116	220
227	"CLUL1"	52	222.5
228	"CD79B"	46	222.9
229	"LOC101929272"	152	223.5
230	"ISG20"	126	225.3
231	"BCL11B"	14	226
232	"LOC102723479"	154	226.6
233	"IL2RG"	121	226.7
234	"ARHGAP25"	10	227
235	"PRKCZ"	201	227.2
236	"TPX2"	255	228.8
237	"ITGAL"	128	229.3
238	"CCL18"	23	229.5
239	"PRKCB"	200	230.5
240	"HCP5"	97	230.6
241	"TNIP3"	251	231.3
242	"TREML2"	261	232.1
243	"SEMA4D"	225	233.9
244	"APOL1"	9	234.8
245	"IGHD"	105	235.3
246	"PHKA1"	191	236
247	"CCR2"	29	237.3
248	"TMEM156"	247	239
249	"LRMP"	155	240.5
250	"SDC3"	223	240.5
251	"TK1"	246	241
252	"HLA-DQB2"	99	243.6
253	"FOXM1"	82	243.8
254	"E2F8"	69	243.9
255	"ITGA4"	127	244
256	"SLAMF7"	233	244.8
257	"HLA-DRB4"	100	244.9
258	"GZMA"	93	245.2
259	"IDO1"	102	245.4
260	"TNFRSF4"	249	245.5
261	"ACAP1"	1	246.1
262	"FAIM3"	75	248
263	"IRF4"	125	248.5
264	"PITX1"	193	249.3
265	"CCL5"	27	249.9
266	"PSMB10"	202	250.7
267	"PPP1R16B"	198	250.8
268	"CCL21"	25	251.4
269	"PLA2G2D"	194	251.5
270	"TRAT1"	258	251.6
271	"ZAP70"	271	251.7
272	"PTPRS"	207	252.7
273	"CD52"	42	255.3

## Sheet: Supplementary Table 3
Table 3. LASSO analysis results
Gene	Coef
(Intercept)	9.55196
EBF2	-0.175424
FKBP5	-0.518987
GABARAPL1	-1.65794
KRTAP5-8	-0.693383
MREG	1.05813
NEFM	-0.283074
PCDH9	-0.248773
RTN1	0.142857
SFRP1	-0.791024
SLAMF8	0.509451
SLC16A7	-0.0512415
SNX10	1.14644

## Sheet: Supplementary Table 4
Table 4. RandomForest analysis results
Gene	importance
IL1R1	2.67284
TPD52	2.57337
GABARAPL1	1.83912
IGLJ3	1.80607
AIM2	1.6607
IGK	1.57996
IGHM	1.08245
PSMB9	1.05646
CXCL10	0.939394
FAH	0.915318
MREG	0.881599
MAPK8	0.876034
IGLV1afaf44	0.859207
PSMB8	0.828068
KMO	0.823215
ADAMDEC1	0.813883
CXCL13	0.811298
SDC1	0.807281
BIRC3	0.75944
CD52	0.736631
SEMA4D	0.724667
CXCL9	0.703143
NKG7	0.702747
GZMH	0.610352
PPAP2B	0.421146
BLNK	0.332941
BTN3A3	0.284726
IGFBP5	0.217742
RYR1	0.212333
TNFRSF4	0.177273
ATP2A3	0.177258
PCDHGC3	0.170455
PAX5	0.169922
LEF1	0.119318
LOC102723479	0.119318
CLUL1	0.11859
MAFF	0.117647
IGLC1	0.117424
CD72	0.116935
EBF2	0.116667
VOPP1	0.116379
RTP4	0.115385
DDR2	0.115
CXCR6	0.109505
HCP5	0.0915179
ITGAL	0.075
LAX1	0.0607143
FNDC4	0.0606618
LRMP	0.0606618
KIF11	0.0606061
CD27	0.0605469
GIMAP4	0.0604167
CXCL11	0.0602679
TDO2	0.059375
TNFSF11	0.0520833
STAT1	0.046875
PLA2G2D	0.0291667
ACAP1	0
ADAM28	0
ADCY2	0
AKR1B10	0
AKT2	0
APBA2	0
APOL1	0
ARHGAP25	0
ASPM	0
BANK1	0
BCL11B	0
BHLHE41	0
BTN3A2	0
C14orf105	0
CAMTA1	0
CCDC88C	0
CCL18	0
CCL19	0
CCL21	0
CCL25	0
CCL5	0
CCNT1	0
CCR2	0
CCR6	0
CCR7	0
CD19	0
CD2	0
CD247	0
CD38	0
CD3D	0
CD3E	0
CD3G	0
CD40LG	0
CD48	0
CD7	0
CD79A	0
CD79B	0
CD8A	0
CD96	0
CDC20	0
CENPM	0
CEP55	0
CORO1A	0
CR2	0
CST1	0
CTSC	0
CYAT1	0
CYFIP2	0
CYP4F12	0
DAZL	0
DLGAP5	0
DTL	0
E2F8	0
EAF2	0
EGFR	0
ERAP2	0
FAIM3	0
FAM46C	0
FCGBP	0
FKBP11	0
FKBP5	0
FLT3LG	0
FOXM1	0
FZD2	0
GBP1	0
GJB1	0
GPR171	0
GPR18	0
GUCA1B	0
GUSBP11	0
GVINP1	0
GZMA	0
GZMB	0
GZMK	0
HLAafafDOB	0
HLAafafDQB2	0
HLAafafDRB4	0
HLAafafDRB6	0
IDO1	0
IFI27	0
IGHD	0
IGHG1	0
IGJ	0
IGKC	0
IGLL3P	0
IGLL5	0
IGLV6afaf57	0
IL15	0
IL1RL2	0
IL21R	0
IL2RG	0
IL32	0
IL7R	0
IRF2BP1	0
IRF4	0
ISG20	0
ITGA4	0
ITK	0
ITM2C	0
KCNF1	0
KCNN3	0
KIAA0125	0
KIF18A	0
KIF20A	0
KIF23	0
KLRB1	0
KRT32	0
KRTAP5afaf8	0
LAG3	0
LAMP3	0
LAMP5	0
LAP3	0
LCK	0
LCP1	0
LGALS2	0
LOC100293211	0
LOC101929272	0
LOC101930405	0
LTB	0
LTBP4	0
LY75	0
LY9	0
MAD2L1	0
MAFK	0
MANEA	0
MAP4K1	0
MAST1	0
MATK	0
MCM5	0
MELK	0
MMP9	0
MS4A1	0
MSX2	0
MYBL1	0
MZB1	0
N6AMT1	0
NDC80	0
NEFM	0
NFE2L3	0
P2RX5	0
P2RY10	0
PBK	0
PCDH9	0
PDCD1LG2	0
PDE6A	0
PDK1	0
PENK	0
PHKA1	0
PIM2	0
PITX1	0
PLCG2	0
PNOC	0
PPP1R16B	0
PRF1	0
PRKCB	0
PRKCZ	0
PSMB10	0
PTPN7	0
PTPRCAP	0
PTPRS	0
PVRIG	0
RAC2	0
RAD51	0
RAD51AP1	0
RARRES3	0
RASGRP1	0
RBFADN	0
RETN	0
RHOH	0
RPL23AP53	0
RRM2	0
RTN1	0
SDC3	0
SEL1L3	0
SERPINA3	0
SFRP1	0
SGCA	0
SH2D1A	0
SIRPG	0
SIT1	0
SLAMF1	0
SLAMF7	0
SLAMF8	0
SLC16A7	0
SLC19A2	0
SLC39A8	0
SLC47A1	0
SNX10	0
SPAG4	0
ST8SIA1	0
STAP1	0
TAP1	0
TK1	0
TMEM156	0
TNFRSF17	0
TNIP3	0
TOP2A	0
TOX	0
TPX2	0
TRAC	0
TRAF3IP3	0
TRAT1	0
TRBC1	0
TRDV3	0
TREML2	0
TYMS	0
UBASH3A	0
UNC5C	0
VPREB3	0
WDR60	0
WISP3	0
WNT5A	0
XCL1	0
ZAP70	0
ZBED2	0
ZNRF4	0

## Sheet: Supplementary Table 5
Table 5. Performance Metrics of Machine Learning Models for RA Biomarker Prediction
Model	Accuracy	F1 Score	Sensitivity	Specificity
SVM	0.92	0.9	0.85	0.94
Random Forest	0.91	0.88	0.83	0.92
Lasso	0.89	0.85	0.8	0.9

## Sheet: Supplementary Table 6
Table 6. CNN analysis results
gene	CNN_score
GABARAPL1	0.450704
PCDH9	0.366495
MREG	0.34066
FKBP5	0.319323
CCL25	0.30971
KRTAP5-8	0.297946
NEFM	0.276372
MATK	0.248405
SFRP1	0.238704
SLC16A7	0.216373
IL15	0.190383
AIM2	0.177482
SLAMF8	0.164242
AKR1B10	0.162433
KRT32	0.120591
CCNT1	0.119335
UNC5C	0.117355
CCDC88C	0.109863
RTP4	0.10151
EBF2	0.0995308
ATP2A3	0.0920814
GIMAP4	0.0918055
FNDC4	0.0913067
VOPP1	0.0841614
SNX10	0.0790237
IGHM	0.0723587
RTN1	0.0682686
ERAP2	0.0610991
IGLC1	0.0550071
MANEA	0.0543953
FAH	0.0516324
CAMTA1	0.0505101
MAPK8	0.0499215
PPAP2B	0.0394294
WNT5A	0.0358512
ST8SIA1	0.0271584
KCNN3	0.0224369
DAZL	0.0195955
RAD51	0.0123795
PSMB9	0.00786766
EGFR	0.00784933
IGFBP5	0.00662557
TNFSF11	0.00502661
ADAMDEC1	0.00291694
KCNF1	0.00214108
IGKC	1.23048e-06
PIM2	0
PDCD1LG2	0
PRF1	0
PPP1R16B	0

## Sheet: Supplementary Table7
Table 7. Bioinformatically predicted drug signatures associated with hub gene expression profiles.
Name	P-value	Chemical Formula	Genes
(+)-chelidonine HL60 UP	0.000198	C20H19NO5	GABARAPL1/KBP5
daunorubicin PC3 UP	0.000487	C27H29NO10	GABARAPL1/PCDH9
bisacodyl MCF7 UP	0.0012	C22H19NO4	GABARAPL1/PCDH9
menadione HL60 UP	0.0027	C11H8O2	GABARAPL1/PCDH9
Beclomethasone 17-monopropionate CTD 00002649	0.0027	C25H33CIO6	FKBP5
sanguinarine HL60 UP	0.0035	C20H15NO4	GABARAPL1/PCDH9
CUPRIC OXIDE CTD 00001471	0.0037	CuO	GABARAPL1/PCDH9
Methaneseleninic acid CTD 00000412	0.0039	CH4O2Se	GABARAPL1/FKBP5
fluorometholone HL60 UP	0.0055	C22H29FO4	FKBP5
oxyphenbutazone MCF7 UP	0.0055	C19H20N2O3	GABARAPL1
